# Supplementary material for: Development of Highly Efficient Estrogen Receptor β-Targeted Near-Infrared Fluorescence Probes Triggered by Endogenous Hydrogen Peroxide for Diagnostic Imaging of Prostate Cancer
Source: Molecules. 2023 Mar 2;28(5):2309. doi: 10.3390/molecules28052309 (PMC10005547; doi:10.3390/molecules28052309)
Supplement: Supplementary file 1 [file molecules-28-02309-s001.zip]

Archive with 1 entries (1 files):
- molecules-2230785-supplementary.pdf
